# Supplementary material for: A Gs-coupled purinergic receptor boosts Ca2+ influx and vascular contractility during diabetic hyperglycemia
Source: eLife. 2019 Mar 1;8:e42214. doi: 10.7554/eLife.42214 (PMC6397001; doi:10.7554/eLife.42214)
Supplement: Figure 1—source data 1. [file elife-42214-fig1-data1.xlsx]

## Sheet: % arterial tone
			% arterial tone
artery #	10 mM D-glucose	20 mM D-glucose		artery #	10 mM D-glucose + apyrase	20 mM D-glucose + apyrase
1	24.6753	27.9221		1	29.1339	29.1339
2	14.3885	23.0216		2	24.0602	25.5639
3	32.4841	42.0382		3	18.0556	19.4444
4	35	53.5714		4	15.9091	12.1212
5	21.6216	31.5315		5	14.5833	12.5
6	17.5325	25.3247		6	25	20.9459
mean	24.28	33.9		mean	21.12	19.95
SE	3.33	4.78		SE	2.36	2.79

## Sheet: raw diameters_% arterial tone
				raw diameters (µm)
artery #	10 mM D-glucose	20 mM D-glucose	Passive (0 Calcium/nifedipine)		artery #	10 mM D-glucose + apyrase	20 mM D-glucose + apyrase	Passive (0 Calcium/nifedipine)
1	116	111	154		1	90	90	127
2	119	107	139		2	101	99	133
3	106	91	157		3	118	116	144
4	91	65	140		4	111	116	132
5	87	76	111		5	123	126	144
6	127	115	154		6	111	117	148
mean	107.67	94.17	142.5		mean	109	110.67	138
SE	6.53	8.31	7.04		SE	4.86	5.46	3.44
