# Supplementary material for: A Gs-coupled purinergic receptor boosts Ca2+ influx and vascular contractility during diabetic hyperglycemia
Source: eLife. 2019 Mar 1;8:e42214. doi: 10.7554/eLife.42214 (PMC6397001; doi:10.7554/eLife.42214)
Supplement: Figure 1—source data 2. [file elife-42214-fig1-data2.xlsx]

## Sheet: current density
	current density (pA/pF)	current density (pA/pF)		current density (pA/pF)	current density (pA/pF)
	10 mM D-glucose	20 mM D-glucose		10 mM D-glucose + apyrase	20 mM D-glucose + apyrase
	-3.09521	-4.67874		-1.20576	-1.97391
	-3.81906	-4.91042		-1.85266	-3.01503
	-2.26292	-3.75867		-1.29394	-1.47029
	-1.44734	-2.72019		-1.69431	-1.55053
	-1.7825	-3.81453		-0.576327	-0.540809
	-2.45467	-4.77825		-2.40525	-1.89204
	-2.09308	-3.12348		-2.61516	-1.21813
	-1.0906	-2.26014		-3.64951	-3.13508
	-4.87548	-7.27617		-2.35981	-3.17679
	-2.69233	-5.03517
	-1.51345	-5.22973
mean	-2.466	-4.326	mean	-1.961	-1.997
SEM	0.338	0.422	SEM	0.304	0.31
