# Supplementary material for: A Gs-coupled purinergic receptor boosts Ca2+ influx and vascular contractility during diabetic hyperglycemia
Source: eLife. 2019 Mar 1;8:e42214. doi: 10.7554/eLife.42214 (PMC6397001; doi:10.7554/eLife.42214)
Supplement: Figure 1—source data 3. [file elife-42214-fig1-data3.xlsx]

## Sheet: pS1928_Cav rel density
		pSer1928/CaV1.2 relative density (AU)
	10 mM D-glucose	20 mM D-glucose	20 mM D-glucose + apyrase
	1	1.5398	1.37133
	1	1.80928	1.64868
	1	1.10667	0.66989
	1	1.85943	0.659831
	1	1.28897	1.28458
	1	1.10312	0.81612
	1	1.02509	0.690662
	1	1.03576	0.882501
	1	1.47493	1.31404
	1	1.61406	0.533911
mean	1	1.386	0.9872
SE	0	0.1004	0.1212
