# Supplementary material for: A Gs-coupled purinergic receptor boosts Ca2+ influx and vascular contractility during diabetic hyperglycemia
Source: eLife. 2019 Mar 1;8:e42214. doi: 10.7554/eLife.42214 (PMC6397001; doi:10.7554/eLife.42214)
Supplement: Figure 1—figure supplement 1—source data 1. [file elife-42214-fig1-figsupp1-data1.xlsx]

## Sheet: 60 mM K+ % constriction
	% 60 mM K+-induced constriction
	no apyrase	apyrase
	66.9355	80.8333
	52.5862	80
	70.7692	81.8182
	81.6667	60.5769
	48.5149	63.2
	70	68.6957
mean	65.08	72.52
SE	5.05	3.9
