# Supplementary material for: A Gs-coupled purinergic receptor boosts Ca2+ influx and vascular contractility during diabetic hyperglycemia
Source: eLife. 2019 Mar 1;8:e42214. doi: 10.7554/eLife.42214 (PMC6397001; doi:10.7554/eLife.42214)
Supplement: Figure 1—figure supplement 1—source data 2. [file elife-42214-fig1-figsupp1-data2.xlsx]

## Sheet: % arterial tone-60K+
		% arterial tone
artery #	% 60 mM K+-induced constriction	10 mM D-glucose	20 mM mannitol
1	70.4082	22.449	22.449
2	45.6311	28.6765	30.1471
3	60.6299	20.7547	22.6415
4	53.8462	9.65517	9.65517
5	52.0833	18.4	16.8
6	81.3433	13.3333	14.5455
mean	60.66	18.88	19.37
SE	5.381	2.759	2.947

## Sheet: raw diameters_% arterial tone
		raw diameters (µm)
artery #	10 mM D-glucose	20 mM mannitol	Passive (0 Calcium/nifedipine)
1	114	114	147
2	97	95	136
3	84	82	106
4	131	131	145
5	102	104	125
6	143	141	165
mean	111.833	111.167	137.333
SE	9.00895	9.04587	8.27312
