# Supplementary material for: A Gs-coupled purinergic receptor boosts Ca2+ influx and vascular contractility during diabetic hyperglycemia
Source: eLife. 2019 Mar 1;8:e42214. doi: 10.7554/eLife.42214 (PMC6397001; doi:10.7554/eLife.42214)
Supplement: Figure 1—figure supplement 1—source data 3. [file elife-42214-fig1-figsupp1-data3.xlsx]

## Sheet: current density
	current density (pA/pF)	current density (pA/pF)
	10 mM D-glucose	20 mM mannitol
	-1.17317	-1.09871
	-1.78273	-1.9702
	-3.0516	-3.14532
	-2.82157	-3.63182
	-2.49644	-3.39367
	-3.7712	-4.30356
	-7.09855	-7.09208
mean	-3.171	-3.519
SEM	0.7286	0.7206
