# Supplementary material for: A Gs-coupled purinergic receptor boosts Ca2+ influx and vascular contractility during diabetic hyperglycemia
Source: eLife. 2019 Mar 1;8:e42214. doi: 10.7554/eLife.42214 (PMC6397001; doi:10.7554/eLife.42214)
Supplement: Figure 1—figure supplement 1—source data 4. [file elife-42214-fig1-figsupp1-data4.xlsx]

## Sheet: pS1928_tubulin rel density
	pSer1928/α-tubulin relative density (AU)
	10 mM D-glucose	20 mM mannitol
	1.4186	1.2807
	0.581081	1.30508
	0.859375	1.16949
normalized to first control ratio (values shown on Figure)
	10 mM D-glucose	20 mM mannitol
	1	0.90279
	0.409615	0.919978
	0.605789	0.824396
mean	0.671801	0.882388
SE	0.173596	0.0294175
