# Supplementary material for: A Gs-coupled purinergic receptor boosts Ca2+ influx and vascular contractility during diabetic hyperglycemia
Source: eLife. 2019 Mar 1;8:e42214. doi: 10.7554/eLife.42214 (PMC6397001; doi:10.7554/eLife.42214)
Supplement: Figure 1—figure supplement 2—source data 1. [file elife-42214-fig1-figsupp2-data1.xlsx]

## Sheet: current density
	current density (pA/pF)	current density (pA/pF)	current density (pA/pF)
	10 mM D-glucose	20 mM D-glucose (flow)	20 mM D-glucose (static)
	-3.56551	-2.81657	-5.19664
	-2.56061	-4.09895	-4.50369
	-5.3219	-5.80252	-6.00663
	-4.72425	-5.74714	-6.36403
	-5.78762	-6.37446	-11.8809
	-8.62178	-11.7785	-15.5995
	-8.86334	-13.6745	-14.1588
	-2.6807	-3.03664	-3.98729
	-5.57523	-5.89799	-7.39594
mean	-5.3	-6.581	-8.344
SEM	0.7615	1.247	1.457
