# Supplementary material for: A Gs-coupled purinergic receptor boosts Ca2+ influx and vascular contractility during diabetic hyperglycemia
Source: eLife. 2019 Mar 1;8:e42214. doi: 10.7554/eLife.42214 (PMC6397001; doi:10.7554/eLife.42214)
Supplement: Figure 2—source data 1. [file elife-42214-fig2-data1.xlsx]

## Sheet: relative density
			P2Y11/beta-actin relative density
	P2Y11 endogenous SNS	P2Y11 endogenous ANS		P2Y11-GFP SNS	P2Y11-GFP ANS
	1	0.258416		1	0.219022
	1	0.283607		1	0.663386
	1	0.530594		1	0.269006
mean	1	0.3575	mean	1	0.3838
SE	0	0.08683	SE	0	0.1405
