# Supplementary material for: A Gs-coupled purinergic receptor boosts Ca2+ influx and vascular contractility during diabetic hyperglycemia
Source: eLife. 2019 Mar 1;8:e42214. doi: 10.7554/eLife.42214 (PMC6397001; doi:10.7554/eLife.42214)
Supplement: Figure 2—figure supplement 1—source data 1. [file elife-42214-fig2-figsupp1-data1.xlsx]

## Sheet: relative density
			P2Y11/beta-actin relative density
	human			mouse
	P2Y11 SNS	P2Y11 ANS		P2Y11 SNS	P2Y11 ANS
	1	0.510318		1	0.611222
	1	0.338121		1	0.670202
	1	0.710721		1	0.181368
	1	0.658737		1	0.45404
	1	0.516969		1	0.408998
mean	1	0.547	mean	1	0.4652
SE	0	0.06526	SE	0	0.08579
