# Supplementary material for: A Gs-coupled purinergic receptor boosts Ca2+ influx and vascular contractility during diabetic hyperglycemia
Source: eLife. 2019 Mar 1;8:e42214. doi: 10.7554/eLife.42214 (PMC6397001; doi:10.7554/eLife.42214)
Supplement: Figure 3—source data 1. [file elife-42214-fig3-data1.xlsx]

## Sheet: human GSD cluster area
				Frequency distribution histograms for cluster area
	P2Y11 cluster area			CaV1.2 cluster area			PKA cluster area
Bin Center	number of points (%)		Bin Center	number of points (%)		Bin Center	number of points (%)
0	0		0	0		0	0
400	46.6629		400	50.5259		400	48.0067
800	17.2889		800	17.1641		800	17.3034
1200	9.63666		1200	9.72916		1200	9.7799
1600	6.37685		1600	6.07415		1600	6.74142
2000	4.28772		2000	4.16119		2000	4.38123
2400	3.08611		2400	2.96476		2400	3.03848
2800	2.15338		2800	2.12332		2800	1.95183
3200	1.65846		3200	1.46595		3200	1.54347
3600	1.16116		3600	0.959769		3600	1.16971
4000	0.963666		4000	0.795425		4000	0.962071
4400	0.880386		4400	0.591638		4400	0.823643
4800	0.706689		4800	0.493032		4800	0.699059
5200	0.563923		5200	0.42072		5200	0.470653
5600	0.444952		5600	0.289245		5600	0.394518
6000	0.41402		6000	0.26295		6000	0.359911
6400	0.311704		6400	0.197213		6400	0.263012
6800	0.283151		6800	0.190639		6800	0.263012
7200	0.297428		7200	0.170918		7200	0.186877
7600	0.221286		7600	0.15777		7600	0.221484
8000	0.187974		8000	0.0920326		8000	0.166113
8400	0.192733					8400	0.0968992
8800	0.16656					8800	0.0692137
9200	0.130868					9200	0.0692137
9600	0.126109					9600	0.0692137
10000	0.102315					10000	0.0761351
10400	0.0880386
10800	0.0951769
11200	0.116592
11600	0.0975563
12000	0.0856592
12400	0.0737621
12800	0.0475885
13200	0.0523473
13600	0.045209
14000	0.0571061
14400	0.0404502
14800	0.0499679
15200	0.0356913
15600	0.0428296
16000	0.0237942
16400	0.0523473
16800	0.0261736
17200	0.0214148
17600	0.0309325
18000	0.0261736
18400	0.0214148
18800	0.0118971
19200	0.0237942
19600	0.0142765
20000	0.0333119
