# Supplementary material for: A Gs-coupled purinergic receptor boosts Ca2+ influx and vascular contractility during diabetic hyperglycemia
Source: eLife. 2019 Mar 1;8:e42214. doi: 10.7554/eLife.42214 (PMC6397001; doi:10.7554/eLife.42214)
Supplement: Figure 3—source data 2. [file elife-42214-fig3-data2.xlsx]

## Sheet: human GSD cluster density
	cluster density (clusters/µm2)
P2Y11	CaV1.2	PKA
32.685	23.7422	14.0623
37.1534	27.2248	14.342
33.3849	53.2383	22.3926
35.7791	56.4019	24.1665
40.2111	29.6394	18.4675
43.0074	41.4999	18.7847
45.6286	29.0756	36.1151
46.2919	29.6751	37.9845
27.4832	10.9284	20.1685
32.4507	13.884	15.3062
31.3565	14.378	47.4441
37.6504	19.4691	35.9827
26.857
26.9573
24.5605
23.3882
63.626
66.6242
36.1621
37.7369
34.4626
27.041
59.1007
49.8747
