# Supplementary material for: A Gs-coupled purinergic receptor boosts Ca2+ influx and vascular contractility during diabetic hyperglycemia
Source: eLife. 2019 Mar 1;8:e42214. doi: 10.7554/eLife.42214 (PMC6397001; doi:10.7554/eLife.42214)
Supplement: Figure 3—source data 3. [file elife-42214-fig3-data3.xlsx]

## Sheet: intermolecular dist P2Y11_Cav
	Intermolecular Distance
	P2Y11 and CaV1.2
Bin Center	(%) of CaV1.2
0	1.00964
20	8.14339
40	12.4777
60	14.3644
80	14.3644
100	11.4629
120	9.61705
140	7.16945
160	5.39493
180	4.41589
200	2.92183
220	2.27423
240	1.52466
260	1.07593
280	0.759778
300	0.530315
320	0.402835
340	0.321248
360	0.295752
380	0.168273
400	0.178471
