# Supplementary material for: A Gs-coupled purinergic receptor boosts Ca2+ influx and vascular contractility during diabetic hyperglycemia
Source: eLife. 2019 Mar 1;8:e42214. doi: 10.7554/eLife.42214 (PMC6397001; doi:10.7554/eLife.42214)
Supplement: Figure 3—source data 4. [file elife-42214-fig3-data4.xlsx]

## Sheet: intermolecular dist P2Y11_PKA
	Intermolecular Distance
	P2Y11 and PKA
Bin Center	(%) of PKA
0	0.842809
20	7.43367
40	11.8751
60	13.6589
80	13.5608
100	11.282
120	9.6544
140	7.7369
160	6.31438
180	4.89186
200	3.39799
220	2.39911
240	1.92196
260	1.3913
280	0.887402
300	0.602007
320	0.437012
340	0.365663
360	0.169454
380	0.147157
400	0.102564
