# Supplementary material for: A Gs-coupled purinergic receptor boosts Ca2+ influx and vascular contractility during diabetic hyperglycemia
Source: eLife. 2019 Mar 1;8:e42214. doi: 10.7554/eLife.42214 (PMC6397001; doi:10.7554/eLife.42214)
Supplement: Figure 3—source data 5. [file elife-42214-fig3-data5.xlsx]

## Sheet: % of P2Y11 overlap_GSD
	% of P2Y11 overlap
CaV1.2 experimental	CaV1.2 simulation	PKA experimental	PKA simulation
4.82554	5.61095	5.38966	3.07102
4.54251	8.22562	4.47761	6.55738
14.4395	4.87805	8.08136	4.56376
20.1516	7.9689	7.27991	13.3061
11.0763	9.03509	17.5413	7.28261
18.2436	2.42086	15.6418	10.6061
13.8224		25.596
12.3038		21.2843
3.22024		16.6667
6.06904		7.57679
11.0583		15.936
8.00264		9.22385
13.9888		12.6223
14.5189		6.57549
25.8178		12.822
17.5676		16.2999
33.5222		39.4198
41.2176		33.5049
36.4791		5.28814
51.6689		6.37971
11.7994		8.11782
8.77368		5.21201
7.06127
6.10778
3.10131
3.07592
3.8115
6.22449
8.04989
10.7619
9.96524
7.63636
9.01408
9.55823
9.70996
6.31579
