# Supplementary material for: A Gs-coupled purinergic receptor boosts Ca2+ influx and vascular contractility during diabetic hyperglycemia
Source: eLife. 2019 Mar 1;8:e42214. doi: 10.7554/eLife.42214 (PMC6397001; doi:10.7554/eLife.42214)
Supplement: Figure 3—figure supplement 2—source data 1. [file elife-42214-fig3-figsupp2-data1.xlsx]

## Sheet: mouse GSD cluster area
				Frequency distribution histograms for cluster area
	P2Y11 cluster area			CaV1.2 cluster area			PKA cluster area
Bin Center	number of points (%)		Bin Center	number of points (%)		Bin Center	number of points (%)
0	0		0	0		0	0
400	44.4039		400	42.8953		400	38.1677
800	16.5644		800	15.6452		800	15.2985
1200	9.73404		1200	10.0504		1200	9.43637
1600	6.74973		1600	7.17295		1600	8.37588
2000	4.32153		2000	4.61584		2000	5.47918
2400	3.18171		2400	3.6547		2400	4.17321
2800	2.35392		2800	2.82409		2800	3.46622
3200	1.88058		3200	2.09433		3200	2.29772
3600	1.42848		3600	1.42984		3600	1.93441
4000	1.13981		4000	1.31118		4000	1.50236
4400	1.00185		4400	0.990804		4400	1.39434
4800	0.759875		4800	0.795016		4800	1.10958
5200	0.624031		5200	0.605162		5200	0.952475
5600	0.55611		5600	0.5221		5600	0.618617
6000	0.454227		6000	0.492436		6000	0.667714
6400	0.422389		6400	0.397508		6400	0.559701
6800	0.354467		6800	0.255117		6800	0.530243
7200	0.271687		7200	0.249184		7200	0.382954
7600	0.292913		7600	0.266983		7600	0.422231
8000	0.239849		8000	0.243251		8000	0.363315
8400	0.246217		8400	0.189855		8400	0.176748
8800	0.246217		8800	0.166123		8800	0.196386
9200	0.186785		9200	0.10086		9200	0.245483
9600	0.157069		9600	0.177989		9600	0.157109
10000	0.114618		10000	0.16019		10000	0.206206
10400	0.133721		10400	0.148324
10800	0.10825		10800	0.136458
11200	0.112495		11200	0.154257
11600	0.0849023		11600	0.0949273
12000	0.0700444		12000	0.0949273
12400	0.106128		12400	0.0652625
12800	0.0785346		12800	0.0474637
13200	0.104005		13200	0.0474637
13600	0.0700444		13600	0.0889944
14000	0.057309		14000	0.0711955
14400	0.0615541		14400	0.0593296
14800	0.0551865		14800	0.0415307
15200	0.0551865		15200	0.0237318
15600	0.038206		15600	0.0237318
16000	0.0488188		16000	0.0889944
16400	0.0403286		16400	0.0296648
16800	0.0466962		16800	0.0237318
17200	0.0615541		17200	0.0355977
17600	0.038206		17600	0.0355977
18000	0.0403286		18000	0.0415307
18400	0.0318384		18400	0.0474637
18800	0.0233481		18800	0.0474637
19200	0.0233481		19200	0.0355977
19600	0.0254707		19600	0.0474637
20000	0.0339609		20000	0.0296648
