# Supplementary material for: A Gs-coupled purinergic receptor boosts Ca2+ influx and vascular contractility during diabetic hyperglycemia
Source: eLife. 2019 Mar 1;8:e42214. doi: 10.7554/eLife.42214 (PMC6397001; doi:10.7554/eLife.42214)
Supplement: Figure 3—figure supplement 2—source data 2. [file elife-42214-fig3-figsupp2-data2.xlsx]

## Sheet: mouse GSD cluster density
	cluster density (clusters/µm2)
P2Y11	CaV1.2	PKA
39.2071	26.8723	19.7639
40.2485	27.293	16.6718
38.5343	28.5856	29.8306
40.6037	27.9837	31.2125
46.3458	39.2932	41.4083
53.9115	43.904	36.8532
53.997	37.174	13.935
57.0747	44.6456	16.6399
38.8046	27.9141	13.5732
36.2292	22.5022	12.2334
30.8148	18.2393
26.9454	14.5887
20.5352	10.8058
21.5913	12.5196
22.3517	14.1267
23.5016	15.9158
30.3968	14.1921
35.5132	20.3175
39.7623	21.9108
34.6513	19.4571
35.1805	17.2596
40.8852	20.3767
37.28	21.9863
39.1076	18.2375
29.1039
25.8931
43.3201
45.0704
54.1297
52.2256
31.8668
34.4376
33.5239
36.103
