# Supplementary material for: A Gs-coupled purinergic receptor boosts Ca2+ influx and vascular contractility during diabetic hyperglycemia
Source: eLife. 2019 Mar 1;8:e42214. doi: 10.7554/eLife.42214 (PMC6397001; doi:10.7554/eLife.42214)
Supplement: Figure 3—figure supplement 2—source data 3. [file elife-42214-fig3-figsupp2-data3.xlsx]

## Sheet: intermolecular dist P2Y11_Cav
	Intermolecular Distance
	P2Y11 and CaV1.2
Bin Center	(%) of CaV1.2
0	0.741927
20	6.71528
40	11.365
60	13.6203
80	14.9186
100	12.0099
120	10.1467
140	8.14012
160	6.09139
180	4.69185
200	3.31338
220	2.3944
240	1.66091
260	1.0328
280	0.76722
300	0.459489
320	0.387826
340	0.210775
360	0.139111
380	0.139111
400	0.0927409
