# Supplementary material for: A Gs-coupled purinergic receptor boosts Ca2+ influx and vascular contractility during diabetic hyperglycemia
Source: eLife. 2019 Mar 1;8:e42214. doi: 10.7554/eLife.42214 (PMC6397001; doi:10.7554/eLife.42214)
Supplement: Figure 3—figure supplement 2—source data 4. [file elife-42214-fig3-figsupp2-data4.xlsx]

## Sheet: intermolecular dist P2Y11_PKA
	Intermolecular Distance
	P2Y11 and PKA
Bin Center	(%) of PKA
0	0.733649
20	7.04511
40	11.5771
60	13.9549
80	15.0528
100	11.6655
120	9.59467
140	7.56543
160	5.64546
180	4.54758
200	2.99183
220	2.36225
240	1.71185
260	1.37884
280	0.884541
300	0.71804
320	0.509912
340	0.327801
360	0.254956
380	0.208127
400	0.150892
