# Supplementary material for: A Gs-coupled purinergic receptor boosts Ca2+ influx and vascular contractility during diabetic hyperglycemia
Source: eLife. 2019 Mar 1;8:e42214. doi: 10.7554/eLife.42214 (PMC6397001; doi:10.7554/eLife.42214)
Supplement: Figure 4—source data 1. [file elife-42214-fig4-data1.xlsx]

## Sheet: human PLA
			puncta/µm2
	P2Y11	CaV1.2	PKA	P2Y11 + CaV1.2	P2Y11 + PKA
	0.00611696	0.0018837	0.00126977	0.0154851	0.104695
	0	0.00124943	0.00195699	0.0268147	0.0826974
	0.00177423	0.00202351	0.00146455	0.0314601	0.0337887
	0.00241803	0.00131908	0.00127492	0.0721524	0.0646235
	0	0	0.00384295	0.0400258	0.0589788
	0.00167091	0	0.00565353	0.0261044	0.133319
	0.00165887	0.00187811	0	0.0213684	0.170332
	0.00347173	0	0.00118431	0.0553374	0.0389992
	0.00559569	0	0	0.0267169	0.0480435
	0.0087769	0.0120229	0.00454383	0.0297047	0.0378121
	0	0.00629265	0	0.0156534	0.0139959
	0.00376739	0.00821161	0.0055293	0.0275469	0.0253866
	0	0	0.00508941	0.0148342	0.0189112
	0	0.00488556	0.00841742	0.0256841	0.0306016
	0	0.00867629	0.00457643	0.0211933	0.015994
	0.00207385	0	0.00399543	0.0183802	0.0433217
	0.00156873	0	0.00257301	0.0234505	0.0224508
	0	0		0.0139142	0.0480066
	0	0.00174812		0.0113876	0.0149779
	0.00159595	0.00336096		0.0120981	0.0370401
	0.00595441			0.0102215
	0.0116633			0.0393953
	0.00661667			0.0309668
	0
	0.00654534
	0
mean	0.002741	0.002678	0.003022	0.02652	0.0522
SE	0.0006308	0.0007883	0.0005866	0.003043	0.009293
