# Supplementary material for: A Gs-coupled purinergic receptor boosts Ca2+ influx and vascular contractility during diabetic hyperglycemia
Source: eLife. 2019 Mar 1;8:e42214. doi: 10.7554/eLife.42214 (PMC6397001; doi:10.7554/eLife.42214)
Supplement: Figure 4—source data 2. [file elife-42214-fig4-data2.xlsx]

## Sheet: mouse PLA
			puncta/µm2
	P2Y11	CaV1.2	PKA	P2Y11 + CaV1.2	P2Y11 + PKA
	0	0.00350043	0.00427502	0.275845	0.0434806
	0.00434592	0.00262696	0.00514274	0.299455	0.113192
	0.00283744	0.0075014	0.0205806	0.178343	0.155455
	0	0.00269609	0	0.167906	0.0707769
	0.00207155	0	0.00582409	0.178893	0.0870292
	0	0.00239433	0.00658226	0.244332	0.071686
	0	0.00318725	0	0.243602	0.120172
	0	0	0.00207689	0.256866	0.068646
	0	0	0	0.246681	0.0395705
	0	0	0.00254791	0.163777	0.0671299
	0	0.00548178	0.00307058	0.249128	0.0823041
	0	0	0.00214239	0.160968	0.0915643
	0	0.00587952	0	0.143207	0.0819947
	0.00305104	0.00400351	0	0.103722	0.0515984
	0	0	0.00550967	0.110936	0.0985715
	0.00367451		0.00829892	0.189593	0.112276
	0.00185874		0.00202047	0.162807	0.017745
	0.00199545		0.00259321	0.0847046	0.0670624
	0.00240203		0	0.167117	0.0368133
	0			0.135025	0.0324398
	0.0024759			0.161204	0.0320307
	0.00208611			0.133246	0.0460645
	0.00191276			0.088788	0.122012
	0			0.105174	0.0483477
	0.00446228			0.067792	0.0683998
	0				0.0263684
	0.00331565				0.0819529
	0.00277039				0.0361307
	0				0.0755621
	0
	0
	0
	0
	0.00266778
	0.00583034
	0
	0.00247478
	0.0034612
	0.00660585
	0
	0.0026739
	0
	0.00613004
	0
mean	0.001571	0.002485	0.003719	0.1728	0.07056
SE	0.0002899	0.0006423	0.001105	0.01284	0.006177
