# Supplementary material for: A Gs-coupled purinergic receptor boosts Ca2+ influx and vascular contractility during diabetic hyperglycemia
Source: eLife. 2019 Mar 1;8:e42214. doi: 10.7554/eLife.42214 (PMC6397001; doi:10.7554/eLife.42214)
Supplement: Figure 5—source data 1. [file elife-42214-fig5-data1.xlsx]

## Sheet: human FRET
						human maximum FRET response (YFP/CFP)
	NF546	NF546 + NF340	15 mM D-glucose	15 mM D-glucose + NF546	15 mM D-glucose + NF546 + NF340	NF546 + fsk	NF546 + NF340 + fsk	15 mM D-glucose + fsk	15 mM D-glucose + NF546 + fsk	15 mM D-glucose + NF546 + NF340 + fsk
	0.084507	0.00163442	0.0573549	0.0762392	0.0114298	0.353109	0.265205	0.306893	0.460666	0.252892
	0.101252	0.00266111	0.0634518	0.0574982	0.00308001	0.300349	0.248714	0.317049	0.462001	0.368374
	0.0357304	0.00404859	0.0734404	0.0947835	0.0016939	0.327691	0.267749	0.220304	0.372324	0.342283
	0.0752336	0.00571609	0.0930769	0.102679	0.00103593	0.175505	0.325584	0.239845	0.520335	0.38286
	0.0971728	0.00701219	0.065544	0.101031	0.000742674	0.337475	0.333823	0.306727	0.528759	0.385922
	0.0647576	0.00897467	0.065447	0.139396	0.000380278	0.317274	0.278808	0.284737	0.499829	0.393585
	0.0746363	0.00526768	0.07655	0.109493	0.0709992	0.284748	0.372225	0.207274	0.469664	0.424575
	0.114391	0.0127423	0.113241	0.108258	0.0043	0.454177	0.330369	0.620782	0.467087	0.35412
	0.088944	0.0152238	0.0932791	0.133514	5.50151e-05	0.459937	0.377364	0.612161	0.458234	0.338771
	0.0908035	0.0149719	0.100109	0.107368	0.014223	0.454509	0.371315	0.58343	0.452634	0.288392
	0.0671817	0.00271249	0.106151	0.106634	0.00654399	0.445004	0.549301	0.610966	0.501357	0.356439
	0.0940524	9.82285e-05	0.0806271	0.0713382	0.00643301	0.315667	0.524256	0.585167	0.452711	0.441693
	0.0528387	0.0135144	0.0790052	0.135104	0.0105323	0.434539	0.409897	0.597205	0.435565	0.385336
	0.10699	0.00727397	0.0728839	0.0613628		0.692463	0.444307	0.584402	0.375669
	0.0842918	0.00361037	0.0772677			0.682428	0.522311	0.576316
	0.0848055		0.0531273			0.668658		0.563412
	0.0886701		0.0709261			0.6897		0.576614
	0.0833898		0.0665771			0.695593		0.570761
			0.0566483					0.572676
mean	0.08276	0.007031	0.07709	0.1003	0.01011	0.4494	0.3747	0.4704	0.4612	0.3627
SE	0.004505	0.001289	0.003911	0.006986	0.005233	0.03946	0.02538	0.0369	0.01225	0.01414
