# Supplementary material for: A Gs-coupled purinergic receptor boosts Ca2+ influx and vascular contractility during diabetic hyperglycemia
Source: eLife. 2019 Mar 1;8:e42214. doi: 10.7554/eLife.42214 (PMC6397001; doi:10.7554/eLife.42214)
Supplement: Figure 5—source data 2. [file elife-42214-fig5-data2.xlsx]

## Sheet: mouse FRET
				mouse maximum FRET response (YFP/CFP)
	NF546	NF546 + NF340	20 mM D-glucose	20 mM D-glucose + NF546	20 mM D-glucose + NF546 + NF340
	0.0423315	-0.023584	0.0234	0.0200319	0.00292921
	0.0337617	-0.00422704	0.0285	0.0254203	-0.00608599
	0.0302045	0.000916123	0.0486	0.0279834	-0.00162101
	0.0655196	-0.019205	0.049	0.0284418	-0.00248802
	0.045534	0.0467014	0.0502	0.0653446	0.000530183
	0.0400833	0.0215215	0.0363	0.0364681	0.0148192
	0.0400264	0.0174705	0.0382	0.0635108	-0.000167012
	0.0422038	0.00035739	0.0385	0.0454186	-0.000126958
	0.042151	-0.00116098	0.0414	0.0523736	-0.000128031
	0.0400047	0.00982779	0.0425	0.0280249	0.00568831
	0.0809684	0.00237501	0.0314	0.0278949	0.0169431
	0.0426365	0.00867474	0.04165	0.0317756	0.00497931
	0.0362867	0.00757575	0.0321	0.0223823	0.00860488
		0.00982821	0.0409		0.00114661
		0.00827372	0.0249392		-0.00715196
		0.0057677	0.0296656		0.00452131
		0.00982839	0.0501698		0.00207257
			0.0210037		-0.00921798
			0.0415635
			0.0515439
			0.0537606
			0.0531547
			0.051515
			0.0307915
			0.0531718
			0.0525056
			0.05286
			0.0524062
			0.062426
			0.0425444
			0.0351979
			0.0523623
			0.0526832
			0.0542743
			0.0548379
			0.0329483
			0.0516229
			0.0600885
			0.0505027
			0.044018
			0.0318116
			0.0618256
			0.0518104
			0.0508782
			0.0253711
			0.0528699
			0.0510108
			0.0510985
			0.0409837
			0.0355937
			0.0213239
			0.0254403
			0.0322861
			0.0167385
			0.0484962
			0.0646808
			0.0516467
			0.0696144
			0.0455799
			0.0424471
			0.0484654
			0.0372729
			0.0483161
			0.0494879
			0.031235
			0.042325
			0.0576724
			0.00627959
			0.050662
			0.0416489
			0.033852
			0.0364264
			0.0327412
			0.042189
			0.0732215
			0.049567
			0.085613
			0.0516409
			0.095996
			0.078817
			0.0343473
			0.0451723
			0.0411116
mean	0.04475	0.005938	0.04507	0.03654	0.001958
SE	0.003788	0.00375	0.001594	0.004231	0.001602
