# Supplementary material for: A Gs-coupled purinergic receptor boosts Ca2+ influx and vascular contractility during diabetic hyperglycemia
Source: eLife. 2019 Mar 1;8:e42214. doi: 10.7554/eLife.42214 (PMC6397001; doi:10.7554/eLife.42214)
Supplement: Figure 5—figure supplement 1—source data 1. [file elife-42214-fig5-figsupp1-data1.xlsx]

## Sheet: tsA-201 cells FRET
				tsA-201 cells maximum FRET response (YFP/CFP)
	NF546	NF546 + MRS2578	NF546 + MRS2179	NF546 + NF340	NF546 + fsk	NF546 + MRS2578 + fsk	NF546 + MRS2179 + fsk	NF546 + NF340 + fsk
	0.0434785	0.0588093	0.0602313	0.0007178	0.291978	0.40938	0.297447	0.248449
	0.0676486	0.0583221	0.0590197	0.0077797	0.331954	0.271779	0.347533	0.240219
	0.0766516	0.0759264	0.0458595	0.0137001	0.345711	0.18396	0.325187	0.216041
	0.0210736	0.0695977	0.0373216	0.0108972	0.243453	0.191007	0.312845	0.164249
	0.0255863	0.0534	0.0671366	-0.005378	0.28177	0.425579	0.335365	0.149154
	0.0646333	0.0922174	0.0582707	0.011105	0.326251	0.27309	0.203405	0.245227
	0.0341386	0.0498812	0.0952418	-0.00031	0.239792	0.215616	0.331063	0.199866
	0.0570122	0.0588233	0.0522714	-0.001225	0.229727	0.196832	0.338523	0.116628
	0.0479866	0.0801928	0.0651089	0.0285958	0.171651	0.254552	0.35074	0.222244
	0.0693402	-0.022689	0.0814319	0.0160487	0.309339	0.243889	0.248345	0.318522
	0.0272869	0.0441189	0.0511177	-0.006999	0.309732	0.261533	0.322341	0.303831
	0.0364699	0.0342053	0.0612492	0.0209877	0.244525	0.257063	0.207803	0.231572
	0.055409	0.0168208	0.088591	0.0183653	0.268031	0.159604	0.277788	0.286706
	0.0654762	0.0326521	0.0526275	-0.020005	0.216853	0.326537	0.234329	0.33892
	0.0077463	0.0663081	0.04588	-0.002383	0.144291	0.338581	0.237059	0.276542
	0.0433698	0.0992669	0.0906453	-0.001488	0.245455	0.26924	0.287792	0.318248
	0.043134	0.0164689	0.069263	-0.003126	0.299045	0.30925	0.323566	0.285301
	0.0340208	0.0493507	0.0602497	0.0013627	0.283863	0.200432	0.281051	0.221057
	0.0752241	0.122451		-0.016246	0.284154	0.334379		0.314051
		0.0762727		0.0112864		0.345356		0.341441
		0.05093				0.27731
		0.0479273				0.27378
		0.0830177				0.289107
		0.143841				0.334499
		0.0373316				0.225817
mean	0.04714	0.05982	0.06342	0.004184	0.2667	0.2747	0.2923	0.2519
SE	0.004515	0.006876	0.003844	0.002755	0.01213	0.01348	0.01131	0.01422
