# Supplementary material for: A Gs-coupled purinergic receptor boosts Ca2+ influx and vascular contractility during diabetic hyperglycemia
Source: eLife. 2019 Mar 1;8:e42214. doi: 10.7554/eLife.42214 (PMC6397001; doi:10.7554/eLife.42214)
Supplement: Figure 5—figure supplement 1—source data 2. [file elife-42214-fig5-figsupp1-data2.xlsx]

## Sheet: human FRET
		human maximum FRET response (YFP/CFP)
	15 mM D-glucose	NF546	15 mM mannitol
	0.0573549	0.084507	0.000619829
	0.0634518	0.101252	0.0155489
	0.0734404	0.0357304	0.0023784
	0.0930769	0.0752336	0.0665085
	0.065544	0.0971728	0.0248362
	0.065447	0.0647576	0.0186078
	0.07655	0.0746363	0.00274199
	0.113241	0.114391	0.00538182
	0.0932791	0.088944	0.00137693
	0.100109	0.0908035	0.00303411
	0.106151	0.0671817	0.00339699
	0.0806271	0.0940524	0.000584483
	0.0790052	0.0528387	0.00295281
	0.0728839	0.10699	0.00557709
	0.0772677	0.0842918	0.0070532
	0.0531273	0.0848055	0.0110359
	0.0709261	0.0886701	0.0149205
	0.0665771	0.0833898
	0.0566483
mean	0.07709	0.08276	0.01097
SE	0.003911	0.004505	0.003873
