# Supplementary material for: A Gs-coupled purinergic receptor boosts Ca2+ influx and vascular contractility during diabetic hyperglycemia
Source: eLife. 2019 Mar 1;8:e42214. doi: 10.7554/eLife.42214 (PMC6397001; doi:10.7554/eLife.42214)
Supplement: Figure 5—figure supplement 1—source data 3. [file elife-42214-fig5-figsupp1-data3.xlsx]

## Sheet: mouse FRET
		mouse maximum FRET response (YFP/CFP)
	20 mM D-glucose	NF546	20 mM mannitol
	0.0234	0.0423315	0.00131083
	0.0285	0.0337617	0.00382698
	0.0486	0.0302045	0.00198156
	0.049	0.0655196	0.00144774
	0.0502	0.045534	0.0104639
	0.0363	0.0400833	0.00384659
	0.0382	0.0400264	0.00694883
	0.0385	0.0422038	0.00172979
	0.0414	0.042151	0.00105977
	0.0425	0.0400047	0.00810617
	0.0314	0.0809684	0.00130832
	0.04165	0.0426365	0.0127512
	0.0321	0.0362867	0.00106388
	0.0409		0.00371522
	0.0249392		0.00632221
	0.0296656		0.00287718
	0.0501698		0.00281519
	0.0210037		0.00605172
	0.0415635		0.00211728
	0.0515439		0.0018552
	0.0537606		0.00615537
	0.0531547		0.0112982
	0.051515		0.00312012
	0.0307915
	0.0531718
	0.0525056
	0.05286
	0.0524062
	0.062426
	0.0425444
	0.0351979
	0.0523623
	0.0526832
	0.0542743
	0.0548379
	0.0329483
	0.0516229
	0.0600885
	0.0505027
	0.044018
	0.0318116
	0.0618256
	0.0518104
	0.0508782
	0.0253711
	0.0528699
	0.0510108
	0.0510985
	0.0409837
	0.0355937
	0.0213239
	0.0254403
	0.0322861
	0.0167385
	0.0484962
	0.0646808
	0.0516467
	0.0696144
	0.0455799
	0.0424471
	0.0484654
	0.0372729
	0.0483161
	0.0494879
	0.031235
	0.042325
	0.0576724
	0.00627959
	0.050662
	0.0416489
	0.033852
	0.0364264
	0.0327412
	0.042189
	0.0732215
	0.049567
	0.085613
	0.0516409
	0.095996
	0.078817
	0.0343473
	0.0451723
	0.0411116
mean	0.04507	0.04475	0.004442
SE	0.001594	0.003788	0.0007252
