# Supplementary material for: A Gs-coupled purinergic receptor boosts Ca2+ influx and vascular contractility during diabetic hyperglycemia
Source: eLife. 2019 Mar 1;8:e42214. doi: 10.7554/eLife.42214 (PMC6397001; doi:10.7554/eLife.42214)
Supplement: Figure 6—source data 1. [file elife-42214-fig6-data1.xlsx]

## Sheet: current density
	current density (pA/pF)	current density (pA/pF)		current density (pA/pF)	current density (pA/pF)
	5 mM D-glucose	15 mM D-glucose		5 mM D-glucose + NF340	15 mM D-glucose + NF340
	-0.872682	-1.06494		-1.30957	-0.899249
	-0.504058	-2.40631		-1.1261	-2.17334
	-0.835664	-1.6088		-0.895642	-0.968773
	-1.03201	-1.76549		-0.628012	-0.844178
	-0.676443	-1.1081		-1.67466	-2.01814
	-0.639	-0.846703		-0.818784	-0.861071
	-1.07491	-1.63729		-1.55326	-1.12381
	-0.588992	-1.13277		-0.704202	-0.469468
	-0.966947	-2.07828		-1.23466	-0.984061
	-1.52199	-2.44334		-1.53569	-2.04768
	-2.13019	-3.21029
	-2.06568	-3.13875
mean	-1.076	-1.87	mean	-1.148	-1.226
SEM	0.159	0.231	SEM	0.1186	0.1943
