# Supplementary material for: A Gs-coupled purinergic receptor boosts Ca2+ influx and vascular contractility during diabetic hyperglycemia
Source: eLife. 2019 Mar 1;8:e42214. doi: 10.7554/eLife.42214 (PMC6397001; doi:10.7554/eLife.42214)
Supplement: Figure 6—source data 2. [file elife-42214-fig6-data2.xlsx]

## Sheet: current density
	current density (pA/pF)	current density (pA/pF)		current density (pA/pF)	current density (pA/pF)	current density (pA/pF)
	10 mM D-glucose + NF340	20 mM D-glucose + NF340		10 mM D-glucose	10 mM D-glucose + MRS2578	20 mM D-glucose + MRS2578
	-1.22628	-1.67684		-1.41912	-3.40357	-11.5019
	-1.54639	-1.87512		-0.966641	-2.35028	-4.45248
	-1.93702	-2.03874		-1.66275	-1.09522	-3.99894
	-0.846015	-0.757853		-1.55096	-2.93482	-4.56833
	-1.78471	-1.73498		-2.18572	-2.5772	-5.68817
	-1.15967	-1.1617		-1.83966	-1.81363	-6.7261
	-4.86145	-5.82784		-1.81658	-2.624	-3.64267
	-2.56082	-2.95976		-1.73148	-5.05077
					-1.87593
					-2.12324
mean	-1.99	-2.254	mean	-2.591	-3.231	-6.499
SEM	0.4511	0.5589	SEM	0.9509	0.7164	1.136
