# Supplementary material for: A Gs-coupled purinergic receptor boosts Ca2+ influx and vascular contractility during diabetic hyperglycemia
Source: eLife. 2019 Mar 1;8:e42214. doi: 10.7554/eLife.42214 (PMC6397001; doi:10.7554/eLife.42214)
Supplement: Figure 6—source data 3. [file elife-42214-fig6-data3.xlsx]

## Sheet: pS1928_Cav rel density
		human pSer1928/CaV1.2 relative density (AU)
	5 mM D-glucose	15 mM D-glucose	15 mM D-glucose + NF340
	1	1.53388	1.0194
	1	3.91776	2.00168
	1	4.85714	0.809524
	1	1.35293	0.102395
	1	2.21955	1.79931
	1	5.77564	0.188446
mean	1	3.276	0.9868
SE	0	0.753	0.3236
