# Supplementary material for: A Gs-coupled purinergic receptor boosts Ca2+ influx and vascular contractility during diabetic hyperglycemia
Source: eLife. 2019 Mar 1;8:e42214. doi: 10.7554/eLife.42214 (PMC6397001; doi:10.7554/eLife.42214)
Supplement: Figure 6—source data 4. [file elife-42214-fig6-data4.xlsx]

## Sheet: pS1928_Cav rel density
		mouse pSer1928/CaV1.2 relative density (AU)
	10 mM D-glucose	20 mM D-glucose + NF340	20 mM D-glucose + MRS2578
	1	1.14773	2.71591
	1	1.01163	1.43023
	1	1.34286	1.82857
	1	1.21516	3.22951
mean	1	1.179	2.301
SE	0	0.06901	0.4098
