# Supplementary material for: A Gs-coupled purinergic receptor boosts Ca2+ influx and vascular contractility during diabetic hyperglycemia
Source: eLife. 2019 Mar 1;8:e42214. doi: 10.7554/eLife.42214 (PMC6397001; doi:10.7554/eLife.42214)
Supplement: Figure 6—source data 5. [file elife-42214-fig6-data5.xlsx]

## Sheet: % arterial tone
		% arterial tone
artery #	10 mM D-glucose	10 mM D-glucose + NF340	20 mM D-glucose + NF340
1	40.136	40.8163	39.4558
2	11.2676	15.493	14.0845
3	15.0794	15.0794	16.6667
4	25.1656	29.1391	24.5033
mean	22.91	25.13	23.68
SE	6.45	6.17	5.71

## Sheet: raw diameters_% arterial tone
		raw diameters (µm)
artery #	10 mM D-glucose	10 mM D-glucose + NF340	20 mM D-glucose + NF340	Passive (0 Calcium/nifedipine)
1	88	87	89	147
2	126	120	122	142
3	107	107	105	126
4	113	107	114	151
mean	108.5	105.25	107.5	141.5
SE	7.9	6.81	7.08	5.48
