# Supplementary material for: A Gs-coupled purinergic receptor boosts Ca2+ influx and vascular contractility during diabetic hyperglycemia
Source: eLife. 2019 Mar 1;8:e42214. doi: 10.7554/eLife.42214 (PMC6397001; doi:10.7554/eLife.42214)
Supplement: Figure 6—source data 6. [file elife-42214-fig6-data6.xlsx]

## Sheet: % arterial tone
	% arterial tone
artery #	10 mM D-glucose + MRS2578	20 mM D-glucose + MRS2578
1	8.02469	16.6667
2	15.2439	20.7317
3	12.7778	17.2222
4	14.9068	25.4658
5	13.253	20.4819
6	15.1899	21.519
7	10.5882	15.2941
mean	12.85	19.63
SE	1.02	1.32

## Sheet: raw diameters_% arterial tone
		raw diameters (µm)
artery #	10 mM D-glucose + MRS2578	20 mM D-glucose + MRS2578	Passive (0 Calcium/nifedipine)
1	149	135	162
2	139	130	164
3	157	149	180
4	137	120	161
5	144	132	166
6	134	124	158
7	152	144	170
mean	144.57	133.43	165.86
SE	3.2	3.9	2.76
