# Supplementary material for: A Gs-coupled purinergic receptor boosts Ca2+ influx and vascular contractility during diabetic hyperglycemia
Source: eLife. 2019 Mar 1;8:e42214. doi: 10.7554/eLife.42214 (PMC6397001; doi:10.7554/eLife.42214)
Supplement: Figure 6—figure supplement 1—source data 1. [file elife-42214-fig6-figsupp1-data1.xlsx]

## Sheet: 60 mM K+ % constriction
		% 60 mM K+-induced constriction
	ct (-)	NF340	MRS2578	MRS2179
	66.9355	84.4828	62.6984	64
	52.5862	80.3419	71.6667	79.1667
	70.7692	56.4356	78.4722	56.8965
	81.6667	85.8268	55.2	80.1887
	48.5149		64.6552	84.9624
	70		60.1449	71.9008
			64.5669	70.8029
mean	65.08	76.77	65.34	72.56
SE	5.05	6.88	2.89	3.71
