# Supplementary material for: A Gs-coupled purinergic receptor boosts Ca2+ influx and vascular contractility during diabetic hyperglycemia
Source: eLife. 2019 Mar 1;8:e42214. doi: 10.7554/eLife.42214 (PMC6397001; doi:10.7554/eLife.42214)
Supplement: Figure 6—figure supplement 1—source data 2. [file elife-42214-fig6-figsupp1-data2.xlsx]

## Sheet: % arterial tone
		% arterial tone
artery #	10 mM D-glucose	10 mM D-glucose + MRS2179	20 mM D-glucose + MRS2179	20 mM D-glucose + MRS2179 + NF546
1	5.94595	8.10811	14.5946	14.5946
2	12.5984	12.5984	22.8346	22.8346
3	10	10	21.5385	21.5385
4	16.129	16.129	29.6774	29.6774
5	36.3636	36.3636	55.4545	55.4545
6	17.3554	21.4876	34.7107	33.8843
7	21.875	20.3125	30.4688	33.5938
mean	17.18	17.86	29.9	30.23
SE	3.75	3.62	4.95	4.97

## Sheet: raw diameters_% arterial tone
			raw diameters (µm)
artery #	10 mM D-glucose	10 mM D-glucose + MRS2179	20 mM D-glucose + MRS2179	20 mM D-glucose + MRS2179 + NF546	Passive (0 Calcium/nifedipine)
1	174	170	158	158	185
2	111	111	98	98	127
3	117	117	102	102	130
4	130	130	109	109	155
5	70	70	49	49	110
6	100	95	79	80	121
7	100	102	89	85	128
mean	114.57	113.57	97.71	97.29	136.57
SE	12.15	11.8	12.52	12.56	9.56
