# Supplementary material for: A Gs-coupled purinergic receptor boosts Ca2+ influx and vascular contractility during diabetic hyperglycemia
Source: eLife. 2019 Mar 1;8:e42214. doi: 10.7554/eLife.42214 (PMC6397001; doi:10.7554/eLife.42214)
Supplement: Figure 6—figure supplement 1—source data 3. [file elife-42214-fig6-figsupp1-data3.xlsx]

## Sheet: % arterial tone-60K+
			% arterial tone
artery #	% 60 mM K+-induced constriction	10 mM D-glucose	20 mM D-glucose	20 mM D-glucose + MRS2179
1	68.8	12.5	22.2222	22.2222
2	52.3809	25.625	31.25	31.25
3	59.8361	15.8228	24.0506	25.3165
4	58.2609	9.35252	19.4245	19.4245
5	50.495	14.3791	25.4902	27.451
6	51.6667	12.1429	32.1429	32.1429
mean	56.91	14.97	25.76	26.3
SE	2.834	2.311	2.054	2.04

## Sheet: raw diameters_% arterial tone
		raw diameters (µm)
artery #	10 mM D-glucose	20 mM D-glucose	20 mM D-glucose + MRS2179	Passive (0 Calcium/nifedipine)
1	126	112	112	144
2	119	110	110	160
3	133	120	118	158
4	126	112	112	139
5	131	114	111	153
6	123	95	95	140
mean	126.333	110.5	109.667	149
SE	2.09231	3.40343	3.14819	3.75943
