# Supplementary material for: A Gs-coupled purinergic receptor boosts Ca2+ influx and vascular contractility during diabetic hyperglycemia
Source: eLife. 2019 Mar 1;8:e42214. doi: 10.7554/eLife.42214 (PMC6397001; doi:10.7554/eLife.42214)
Supplement: Figure 7—source data 1. [file elife-42214-fig7-data1.xlsx]

## Sheet: current density
	current density (pA/pF)	current density (pA/pF)
	5 mM D-glucose	5 mM D-glucose + NF546
	-2.10831	-3.02999
	-0.826154	-1.51789
	-1.6711	-2.10115
	-1.11419	-0.922708
	-0.45631	-1.70026
	-1.05068	-3.68391
	-0.731569	-1.05117
	-1.04448	-3.74987
	-0.471354	-0.696881
	-0.896058	-1.14347
	-0.591702	-0.865811
mean	-0.9965	-1.86
SEM	0.152	0.342
