# Supplementary material for: A Gs-coupled purinergic receptor boosts Ca2+ influx and vascular contractility during diabetic hyperglycemia
Source: eLife. 2019 Mar 1;8:e42214. doi: 10.7554/eLife.42214 (PMC6397001; doi:10.7554/eLife.42214)
Supplement: Figure 7—source data 2. [file elife-42214-fig7-data2.xlsx]

## Sheet: IV
	10 mM D-glucose current density (pA/pF)
mV	cell 1	cell 2	cell 3	cell 4	cell 5	cell 6	cell 7	cell 8
-50	-0.136724	-0.484756	-0.213207	-0.096371	-0.025676	-0.147713	-0.067544	-0.182858
-40	-0.119196	-0.253395	-0.126479	-0.266627	0.117375	-0.289518	-0.125877	-0.123553
-30	-0.269943	-0.055086	-0.173457	-0.112433	-0.117375	-0.124079	-0.202632	-0.0939
-20	-0.736208	-0.022034	-0.332459	-0.20238	-0.630892	-0.389963	-0.150439	-0.197685
-10	-2.3173	-0.39111	-1.24672	-0.420821	-0.744599	-0.531768	-0.700001	-0.479385
0	-4.07719	-0.782219	-2.96322	-0.356574	-2.21546	-1.05172	-1.21579	-0.77097
10	-4.02811	-0.980529	-5.71324	-0.642475	-3.78902	-1.13444	-1.7193	-0.859928
20	-3.29891	-0.980529	-5.38078	-0.623201	-4.21084	-1.15216	-1.69781	-0.731433
30	-2.28926	-0.743659	-3.94253	-0.228079	-3.08477	-0.969	-1.29255	-0.850044
40	-1.23753	-0.523316	-2.51151	-0.032124	-1.75696	-0.579036	-0.85351	-0.375601
50	-0.452242	-0.54535	-1.33706	0.070672	-1.06371	-0.212707	-0.629387	-0.360775
60	-0.276954	-0.209326	-0.711896	0.05461	-0.32645	-0.053177	-0.389913	-0.009884
70	0.049081	-0.049577	-0.122865	-0.147769	0.297106	-0.189073	-0.245614	-0.138379
	10 mM D-glucose + NF546 current density (pA/pF)
mV	cell 1	cell 2	cell 3	cell 4	cell 5	cell 6	cell 7	cell 8
-50	-0.179853	-0.512285	-0.265016	-0.097522	0.004072	-0.117733	-0.082824	-0.180791
-40	-0.0574	-0.292735	-0.154932	-0.295928	0.146582	-0.322216	-0.133793	-0.144633
-30	-0.183679	-0.109775	-0.318019	-0.164778	-0.394957	-0.532896	-0.414122	-0.339888
-20	-0.593132	-0.439102	-0.750198	-0.242123	-0.488607	-0.278841	-0.538358	-0.817177
-10	-1.90185	-0.329326	-2.31175	-0.531325	-1.08308	-1.13395	-2.42739	-1.67051
0	-4.06391	-1.11239	-5.76511	-0.891147	-3.00086	-2.75743	-6.87123	-3.2904
10	-5.89305	-1.74177	-9.81373	-1.31486	-5.80221	-3.20357	-9.38463	-4.8886
20	-5.68258	-1.61736	-9.70773	-0.907961	-5.87143	-3.18498	-7.66444	-5.05492
30	-4.07921	-1.50758	-7.11057	-0.554865	-4.14909	-2.16256	-5.52056	-4.89583
40	-2.78198	-0.878204	-4.29733	-0.218583	-2.87464	-1.37562	-3.42447	-2.66125
50	-1.08294	-0.768428	-2.31583	-0.043717	-1.20523	-0.663021	-2.07698	-1.22215
60	-0.612265	-0.819657	-1.20684	0.036991	-0.423459	-0.229269	-0.815501	-0.903957
70	0.026787	-0.234188	-0.138624	0.363184	-0.020359	-0.365591	-0.222989	-1.92362
