# Supplementary material for: A Gs-coupled purinergic receptor boosts Ca2+ influx and vascular contractility during diabetic hyperglycemia
Source: eLife. 2019 Mar 1;8:e42214. doi: 10.7554/eLife.42214 (PMC6397001; doi:10.7554/eLife.42214)
Supplement: Figure 7—source data 3. [file elife-42214-fig7-data3.xlsx]

## Sheet: pS1928_Cav rel density
	human pSer1928/CaV1.2 relative density (AU)				mouse pSer1928/CaV1.2 relative density (AU)
	5 mM D-glucose	NF546			10 mM D-glucose	NF546
	1	1.52559			1	1.975
	1	5.19048			1	6.04188
	1	2.62857			1	2.77617
	1	2.39472			1	1.30667
	1	5.89899			1	1.79875
	1	2.71			1	3.54007
mean	1	3.391		mean	1	2.906
SE	0	0.7082		SE	0	0.7048
