# Supplementary material for: A Gs-coupled purinergic receptor boosts Ca2+ influx and vascular contractility during diabetic hyperglycemia
Source: eLife. 2019 Mar 1;8:e42214. doi: 10.7554/eLife.42214 (PMC6397001; doi:10.7554/eLife.42214)
Supplement: Figure 7—source data 4. [file elife-42214-fig7-data4.xlsx]

## Sheet: current density
	current density (pA/pF)	current density (pA/pF)		current density (pA/pF)	current density (pA/pF)		current density (pA/pF)	current density (pA/pF)
	10 mM D-glucose	10 mM D-glucose + NF546		10 mM D-glucose + PKI	10 mM D-glucose + NF546 + PKI		10 mM D-glucose + rpcAMP	10 mM D-glucose + NF546 + rpcAMP
	-1.93817	-3.77325		-3.78243	-2.9001		-4.25932	-5.02162
	-1.56176	-2.3523		-2.85978	-3.21539		-1.75728	-2.4875
	-1.85236	-3.11652		-1.56196	-2.04001		-1.60253	-1.15641
	-4.79099	-9.16168		-3.93486	-3.89872		-3.36082	-3.0366
	-4.65552	-7.32907		-1.6029	-1.91129		-1.56837	-2.38255
	-1.34873	-8.01528		-6.02143	-6.14649		-4.77995	-4.59263
	-3.2742	-5.35617		-2.5982	-3.1702		-4.80671	-6.75373
	-1.9197	-5.25919		-3.04476	-3.18661		-3.62462	-5.06303
	-4.52637	-6.78955		-3.04761	-4.49297		-0.83098	-0.837189
mean	-2.874	-5.684	mean	-3.162	-3.44	mean	-2.955	-3.481
SEM	0.4804	0.7736	SEM	0.4501	0.4317	SEM	0.5106	0.6626
