# Supplementary material for: A Gs-coupled purinergic receptor boosts Ca2+ influx and vascular contractility during diabetic hyperglycemia
Source: eLife. 2019 Mar 1;8:e42214. doi: 10.7554/eLife.42214 (PMC6397001; doi:10.7554/eLife.42214)
Supplement: Figure 7—source data 5. [file elife-42214-fig7-data5.xlsx]

## Sheet: % arterial tone
	% arterial tone
artery #	10 mM D-glucose	10 mM D-glucose + NF546
1	12.0805	21.4765
2	12.5	22.7941
3	16.9014	19.7183
4	15	22.5
5	5.7554	10.7914
6	22.695	30.4964
mean	14.16	21.3
SE	2.3	2.59

## Sheet: raw diameters_% arterial tone
		raw diameters (µm)
artery #	10 mM D-glucose	10 mM D-glucose + NF546	Passive (0 Calcium/nifedipine)
1	131	117	149
2	119	105	136
3	118	114	142
4	136	124	160
5	131	124	139
6	109	98	141
mean	124	113.67	144.5
SE	4.2	4.26	3.57
