# Supplementary material for: A Gs-coupled purinergic receptor boosts Ca2+ influx and vascular contractility during diabetic hyperglycemia
Source: eLife. 2019 Mar 1;8:e42214. doi: 10.7554/eLife.42214 (PMC6397001; doi:10.7554/eLife.42214)
Supplement: Figure 7—source data 6. [file elife-42214-fig7-data6.xlsx]

## Sheet: % arterial tone
		WT % arterial tone
artery #	10 mM D-glucose	20 mM D-glucose	20 mM D-glucose + NF546
1	16.4557	27.8481	24.0506
2	29.4574	42.6357	42.6357
3	10.274	24.6575	26.0274
4	7.08661	22.8346	22.8346
5	28.75	40.625	40.625
6	9.21053	27.6316	28.9474
mean	16.87	31.04	30.85
SE	4.07	3.45	3.52
		S1928A % arterial tone
artery #	10 mM D-glucose	NF546
1	21.6981	21.6981
2	25.2336	24.2991
3	13.3758	13.3758
4	14.6497	12.7388
mean	18.74	18.03
SE	2.835	2.921

## Sheet: raw diameters_% arterial tone
		WT raw diameters (µm)
artery #	10 mM D-glucose	20 mM D-glucose	20 mM D-glucose + NF546	Passive (0 Calcium/nifedipine)
1	132	114	120	158
2	91	74	74	129
3	131	110	108	146
4	118	98	98	127
5	114	95	95	160
6	138	110	108	152
mean	120.67	100.17	100.5	145.33
SE	6.99	6.06	6.4	5.84
		S1928A raw diameters (µm)
artery #	10 mM D-glucose	NF546	Passive (0 Calcium/nifedipine)
1	83	83	106
2	80	81	107
3	136	136	157
4	134	137	157
mean	108.25	109.25	131.75
SE	15.4616	15.7394	14.5795
