# Supplementary material for: A Gs-coupled purinergic receptor boosts Ca2+ influx and vascular contractility during diabetic hyperglycemia
Source: eLife. 2019 Mar 1;8:e42214. doi: 10.7554/eLife.42214 (PMC6397001; doi:10.7554/eLife.42214)
Supplement: Figure 7—figure supplement 1—source data 1. [file elife-42214-fig7-figsupp1-data1.xlsx]

## Sheet: change in current density
	change in current density (pA/pF)	change in current density (pA/pF)
	20 mM D-glucose	10 mM D-glucose + NF546
	-1.58353	-1.83508
	-1.09136	-0.79054
	-1.49575	-1.26416
	-1.27285	-4.37069
	-2.03203	-2.67355
	-2.32358	-6.66655
	-1.0304	-2.08197
	-1.16954	-3.33949
	-2.40069	-2.26318
	-2.34284
	-3.71628
mean	-1.86	-2.809
SEM	0.2436	0.5992
