# Supplementary material for: A Gs-coupled purinergic receptor boosts Ca2+ influx and vascular contractility during diabetic hyperglycemia
Source: eLife. 2019 Mar 1;8:e42214. doi: 10.7554/eLife.42214 (PMC6397001; doi:10.7554/eLife.42214)
Supplement: Figure 7—figure supplement 1—source data 2. [file elife-42214-fig7-figsupp1-data2.xlsx]

## Sheet: current density
	current density (pA/pF)	current density (pA/pF)
	10 mM D-glucose	ATPγS
	-2.82335	-3.913
	-1.00634	-2.29006
	-0.994061	-1.30627
	-5.69915	-13.1674
	-1.33988	-2.05712
	-5.26126	-19.0958
	-1.2866	-2.87505
	-5.22388	-10.0602
	-3.52667	-12.641
	-3.14004	-4.79274
mean	-3.03	-7.22
SEM	0.5902	1.931
