# Supplementary material for: A Gs-coupled purinergic receptor boosts Ca2+ influx and vascular contractility during diabetic hyperglycemia
Source: eLife. 2019 Mar 1;8:e42214. doi: 10.7554/eLife.42214 (PMC6397001; doi:10.7554/eLife.42214)
Supplement: Figure 7—figure supplement 1—source data 3. [file elife-42214-fig7-figsupp1-data3.xlsx]

## Sheet: 60 mM K+ % constriction
		% 60 mM K+-induced constriction
	wt NF546	wt 20 mM D-glu + NF546	S1928A NF546
	69.1729	103.212	77
	67.8571	70	74.4898
	72.7273	105.69	56.8345
	66.4179	74.6	43.5714
	15.2542	98.1449
	70.9677	65.3333
mean	60.4	86.16	62.97
SE	9.075	7.403	7.871
