# Supplementary material for: A Gs-coupled purinergic receptor boosts Ca2+ influx and vascular contractility during diabetic hyperglycemia
Source: eLife. 2019 Mar 1;8:e42214. doi: 10.7554/eLife.42214 (PMC6397001; doi:10.7554/eLife.42214)
Supplement: Figure 8—source data 1. [file elife-42214-fig8-data1.xlsx]

## Sheet: wt nPo
		wt LTCC nPo
	10 mM D-glucose	20 mM mannitol	20 mM D-glucose	20 mM D-glucose + NF340
	0.0150877	0.0168072	0.0377425	0.0300788
	0.0112116	0.00629326	0.0391707	0.000380742
	0.00623391	0.00075062	0.0834822	0.000318078
	0.00640853	0.0023093	0.0168197	0.0015008
	0.0113409	0.000281923	0.0277011	0.000193793
	0.00704914	0.00866374	0.0319749	0.00198341
	0.0269418	0.00937944	0.0970685	0.0110195
	0.0251275	0.0231897	0.0358619	0.0141989
	0.00867706	0.00937143	0.035473	0.02373
	0.00302294	0.0139879	0.0203624	0.0243259
		0.00641184
		0.00500267
		0.00187634
mean	0.01211	0.008025	0.04257	0.01077
SEM	0.002553	0.001869	0.008342	0.003695
