# Supplementary material for: A Gs-coupled purinergic receptor boosts Ca2+ influx and vascular contractility during diabetic hyperglycemia
Source: eLife. 2019 Mar 1;8:e42214. doi: 10.7554/eLife.42214 (PMC6397001; doi:10.7554/eLife.42214)
Supplement: Figure 8—source data 2. [file elife-42214-fig8-data2.xlsx]

## Sheet: pS1928_Cav rel density
		pSer1928/CaV1.2 relative density (AU)
	10 mM D-glucose	20 mM D-glucose	20 mM D-glucose + NF340
	1	1.58234	0.58386
	1	1.30765	0.984976
	1	1.60055	1.09678
	1	1.85319	0.782958
	1	1.49367	0.949367
	1	1.39077	0.0553846
	1	2.24549	0.472924
mean	1	1.639	0.7037
SE	0	0.1206	0.137
