# Supplementary material for: A Gs-coupled purinergic receptor boosts Ca2+ influx and vascular contractility during diabetic hyperglycemia
Source: eLife. 2019 Mar 1;8:e42214. doi: 10.7554/eLife.42214 (PMC6397001; doi:10.7554/eLife.42214)
Supplement: Figure 8—figure supplement 1—source data 1. — Titles for supplementary files. [file elife-42214-fig8-figsupp1-data1.xlsx]

## Sheet: S1928A nPo
	S1928A LTCC nPo
	10 mM D-glucose	20 mM D-glucose
	0.00787768	0.000767388
	0.00203026	0.00569246
	0.00191836	0.00109542
	0.0060473	0.0182696
	0.0124552	0.00181798
	0.00051898	0.000959726
	0.0135121	0.0188039
	0.00417161	0.00826913
	0.00233434
mean	0.005652	0.006959
SEM	0.00158	0.002695
